# Supplementary material for: Tetrodotoxins (TTXs) and Vibrio alginolyticus in Mussels from Central Adriatic Sea (Italy): Are They Closely Related?
Source: Mar Drugs. 2021 May 25;19(6):304. doi: 10.3390/md19060304 (PMC8228660; doi:10.3390/md19060304)
Supplement: Supplementary file 1 [file marinedrugs-19-00304-s001.zip › Supplementary Materials/Table S1.xlsx]

## Sheet: Table S1
	Table S1. TTX and Vibrio spp. contaminations in mussel samples from coastal area of the Marche region during 2018-2019.
	Sampling Informations				Sample code	TTX (µg kg-1)	Bacterial isolation	PCR Results		Sampling Informations				Sample code	TTX (µg kg-1)	Bacterial isolation	PCR Results
	Area	Type	Points	Date				species	byosinthesis genes	Area	Type	Points	Date				species	byosinthesis genes
	2018
	PESARO	F	PS	16 Jan.	PS180116F	< LOD	Y	V. alginolyticus		ANCONA / RIVIERA DEL CONERO	F	AN2	18 Jan.	AN2180118F	< LOD	Y	V. alginolyticus
		F	PS	01 Feb.	PS180201F	< LOD	Y	V. alginolyticus			F	AN1	23 Jan.	AN1180123F	< LOD	Y	V. alginolyticus
		F	PS	08 Mar.	PS180308F	< LOD	Y				F	AN2	01 Feb.	AN2180201F	< LOD	Y	V. alginolyticus
		F	PS	16 Apr.	PS180416F	< LOD	Y	V. alginolyticus			F	AN1	08 Feb.	AN1180208F	< LOD	Y	V. alginolyticus
		F	PS	29 May	PS180529F	< LOD	Y	V. alginolyticus			F	AN2	07 Mar.	AN2180303F	< LOD	Y
		F	PS	13 June	PS180613F	̴10	N				F	AN1	26 Mar.	AN1180326F	< LOD	Y	V. alginolyticus
		W	Vallugola	05 July	VA180705W	̴10	Y	V. alginolyticus			F	AN1	11 Apr.	AN1180411F	< LOD	n.p.
		F	PS	12 July	PS180712F	< LOD	N				F	AN2	26 Apr.	AN2180426F	< LOD	Y	V. alginolyticus
		F	PS	25 July	PS180725F	< LOD	N				F	AN1	08 May	AN1180508F	< LOD	Y	V. alginolyticus	NRPS
		W	Vallugola	31 July	VA180731W	̴10	n.p.				F	AN2	08 May	AN2180508F	< LOD	n.p.
		W	Sotto la Croce	31 July	SC180731W	< LOD	n.p.				W	Sirolo NORD	07 June	SN180706W	< LOD	Y	V. alginolyticus
		W	Mississipi	31 July	MS180731W	̴10	Y	V. alginolyticus			F	AN2	14 June	AN2180614F	< LOD	Y	V. alginolyticus
		F	PS	06 Aug	PS180806F	< LOD	n.p.				F	AN1	20 June	AN1180620F	< LOD	Y
	FANO	F	FN	26 Jan.	FN180126F	< LOD	Y	V. alginolyticus			W	Ancona NORD	21 June	AN180621W	< LOD	Y
		F	FN	2021-02-14	FN180214F	< LOD	N				W	Ancona SUD	21 June	AS180621W	< LOD	n.p.
		F	FN	14 Mar.	FN180314F	< LOD	N				W	Sirolo SUD	21 June	SS180621W	< LOD	Y	V. alginolyticus
		F	FN	11 Apr.	FN180411F	< LOD	N				F	AN1	02 July	AN1180702F	< LOD	Y	V. alginolyticus
		F	FN	02 May	FN180502F	< LOD	Y	V. alginolyticus			W	Ancona SUD	11 July	AS180711W	< LOD	Y	V. alginolyticus
		F	FN	28 June	FN180628F	< LOD	Y	V. alginolyticus	NRPS		F	AN2	17 July	AN2180717F	< LOD	Y
		F	FN	12 July	FN180712F	< LOD	Y	V. alginolyticus			F	AN1	18 July	AN1180718F	< LOD	Y
		F	FN	31 July	FN180731F	< LOD	Y	V. alginolyticus			W	Ancona NORD	25 July	AN180725W	< LOD	Y	V. alginolyticus
		F	FN	22 Aug.	FN180822F	< LOD	n.p.				W	Ancona SUD	25 July	AS180725W	< LOD	Y	V. alginolyticus
	SENIGALLIA	F	SG	10 Jan.	SG180110F	< LOD	Y	V. alginolyticus			W	Sirolo NORD	25 July	SN180725W	< LOD	n.p.
		F	SG	06 Feb.	SG180206F	< LOD	Y	V. alginolyticus			W	Sirolo SUD	25 July	SS180725W	< LOD	n.p.
		F	SG	26 Mar.	SG180326F	< LOD	Y	V. alginolyticus			F	AN1	02 Aug.	AN180802F	< LOD	Y	V. alginolyticus
		F	SG	11 Apr.	SG180411F	< LOD	Y	V. alginolyticus			F	AN2	06 Aug.	AN280806F	< LOD	Y
		F	SG	08 May	SG180508F	< LOD	Y	V. alginolyticus			F	AN1	20 Aug.	AN180820F	< LOD	Y	V. alginolyticus
		F	SG	18 June	SG180606F	< LOD	n.p.				W	Ancona NORD	21 Aug.	AN180821W	< LOD	Y
		F	SG	03 July	SG180703F	< LOD	Y	V. alginolyticus			W	Ancona SUD	21 Aug.	AS180821W	< LOD	Y	V. alginolyticus
		F	SG	18 July	SG180718F	< LOD	Y	V. alginolyticus	PKS		W	Sirolo NORD	21 Aug.	SN180821W	< LOD	Y	V. alginolyticus
		F	SG	21 Aug.	SG180821F	< LOD	Y	V. alginolyticus			W	Sirolo SUD	21 Aug.	SS180821W	< LOD	Y	V. alginolyticus
	CIVITANOVA MARCHE	F	MC2	04 Jan	MC2180104F	< LOD	N			SAN BENEDETTO DEL TRONTO	F	SB1	18 Jan.	SB1180118F	< LOD	Y	V. alginolyticus
		F	MC1	11 Jan	MC1180111F	< LOD	n.p.				F	SB2	18 Jan.	SB2180118F	< LOD	Y	V. alginolyticus
		F	MC1	12 Feb.	MC1180212F	< LOD	N				F	SB1	01 Feb.	SB1180201F	< LOD	n.p.
		F	MC2	13 Feb.	MC2180213F	< LOD	Y	V. alginolyticus			F	SB2	13 Feb.	SB2180213F	< LOD	Y	V. alginolyticus
		F	MC2	07 Mar.	MC2180307F	< LOD	Y				F	SB2	08 Mar.	SB2180308F	< LOD	n.p.
		F	MC1	08 Mar.	MC1180308F	< LOD	N				F	SB1	14 Mar.	SB1180314F	< LOD	Y	V. alginolyticus
		F	MC1	17 Apr.	MC1180417F	< LOD	Y	V. alginolyticus			F	SB2	13 Apr.	SB2180413F	< LOD	n.p.
		F	MC2	23 Apr.	MC2180423F	< LOD	N				F	SB1	26 Apr.	SB1180426F	< LOD	Y
		F	MC1	07 May	MC1180507F	< LOD	N				F	SB2	17 May	SB2180517F	< LOD	N
		F	MC2	22 May	MC2180522F	< LOD	Y	V. alginolyticus			F	SB1	24 May	SB1180524F	< LOD	N
		F	MC1	13 June	MC1180613F	< LOD	n.p.				F	SB1	11 June	SB1180611F	< LOD	Y
		F	MC2	20 June	MC2180620F	< LOD	n.p.				F	SB2	11 June	SB2180611F	< LOD	Y	V. alginolyticus
		F	MC1	02 July	MC1180702F	< LOD	N				F	SB1	17 July	SB1180717F	< LOD	n.p.
		F	MC2	17 July	MC2180717F	< LOD	N				F	SB2	25 July	SB2180725F	< LOD	N
		F	MC1	30 July	MC1180730F	< LOD	N				F	SB1	31 July	SB1180731F	< LOD	N
		F	MC2	30 July	MC2180730F	< LOD	n.p.				F	SB2	31 July	SB2180731F	< LOD	Y	V. alginolyticus
		F	MC1	13 Aug	MC1180813F	< LOD	Y	V. alginolyticus			F	SB2	07 Aug.	SB2180807F	< LOD	N
		F	MC2	13 Aug	MC2180813F	< LOD	Y	V. alginolyticus			F	SB1	17 Aug.	SB1180817F	< LOD	N
											F	SB2	21 Aug.	SB2180821F	< LOD	Y	V. alginolyticus
	2019
	PESARO	W	Sotto la Croce	09 May	SC190509W	< LOD	n.p.			ANCONA / RIVIERA DEL CONERO	W	Ancona NORD	03 May	AN190503W	< LOD	n.p.
		W	Missisipi	09 May	MS190509W	< LOD	n.p.				W	Ancona SUD	03 May	AS190503W	< LOD	n.p.
		W	Vallugola	09 May	VA190509W	< LOD	n.p.				W	Sirolo NORD	03 May	SN190503W	< LOD	n.p.
		W	Missisipi	23 May	MS190523W	< LOD	Y	V. alginolyticus			W	Sirolo SUD	03 May	SS190503W	< LOD	n.p.
		W	Vallugola	23 May	VA190523W	< LOD	Y	V. alginolyticus	NRPS, PKS		W	Ancona NORD	21 May	AN190521W	< LOD	Y	V. alginolyticus	NRPS
		W	Sotto la Croce	23 May	SC190523W	< LOD	Y	V. alginolyticus			W	Ancona SUD	21 May	AS190521W	< LOD	Y	V. alginolyticus
		W	Sotto la Croce	12 June	SC190612W	< LOD	Y	V. alginolyticus	NRPS		W	Sirolo NORD	21 May	SN190521W	< LOD	Y	V. alginolyticus
		W	Vallugola	12 June	VA190612W	< LOD	Y	V. alginolyticus	NRPS		W	Sirolo SUD	21 May	SS190521W	< LOD	Y	V. alginolyticus	NRPS
		W	Missisipi	12 June	MS190612W	< LOD	Y	V. alginolyticus	NRPS		W	Ancona NORD	05 June	AN190605W	< LOD	n.p.
		W	Sotto la Croce	25 June	SC190625W	< LOD	n.p.				W	Ancona SUD	05 June	AS190605W	67	n.p.
		W	Vallugola	25 June	VA190625W	< LOD	n.p.				W	Sirolo NORD	05 June	SN190605W	< LOD	n.p.
		W	Missisipi	25 June	MS190625W	< LOD	n.p.				W	Sirolo SUD	05 June	SS190605W	< LOD	n.p.
		W	Sotto la Croce	08 July	SC190708W	̴10	Y	V. alginolyticus			W	Ancona NORD	19 June	AN190619W	̴23	Y	V. alginolyticus	NRPS, PKS
		W	Vallugola	08 July	VA190708W	< LOD	Y	V. alginolyticus			W	Ancona SUD	19 June	AS190619W	< LOD	Y	V. alginolyticus
		W	Missisipi	08 July	MS190708W	̴11	Y	V. alginolyticus			W	Sirolo NORD	19 June	SN190619W	̴16	Y	V. alginolyticus	NRPS
		W	Vallugola	24 July	VA190724W	< LOD	Y	V. alginolyticus	NRPS, PKS		W	Sirolo SUD	19 June	SS190619W	̴19	Y	V. alginolyticus	NRPS, PKS
		W	Sotto la Croce	24 July	SC190724W	< LOD	Y	V. alginolyticus			W	Ancona NORD	02 July	AN190702W	< LOD	Y	V. alginolyticus
		W	Missisipi	24 July	MS190724W	< LOD	Y	V. alginolyticus			W	Ancona SUD	02 July	AS190702W	< LOD	Y	V. alginolyticus
		W	Sotto la Croce	21 Aug	SC190821W	< LOD	n.p.				W	Sirolo NORD	02 July	SN190702W	76	Y	V. alginolyticus	PKS
		W	Vallugola	21 Aug	VA190821W	< LOD	n.p.				W	Sirolo SUD	02 July	SS190702W	61	Y	V. alginolyticus	NRPS, PKS
		W	Missisipi	21 Aug	MS190821W	< LOD	n.p.				W	Ancona NORD	17 July	AN190702W	̴13	Y	V. alginolyticus
		W	Sotto la Croce	28 Aug	SC190828W	< LOD	Y	V. alginolyticus			W	Ancona SUD	17 July	AS190702W	̴15	Y	V. alginolyticus	NRPS
		W	Vallugola	28 Aug	VA190828W	< LOD	Y	V. alginolyticus			W	Sirolo SUD	17 July	SS190717W	< LOD	Y	V. alginolyticus
		W	Missisipi	28 Aug	MS190828W	< LOD	Y	V. alginolyticus			W	Ancona NORD	05 Aug	AN190805W	< LOD	Y	V. alginolyticus
											W	Ancona SUD	05 Aug	AS190805W	̴17	Y	V. alginolyticus	NRPS
											W	Sirolo NORD	05 Aug	SN190805W	< LOD	Y	V. alginolyticus
											W	Sirolo SUD	05 Aug	SS190805W	< LOD	Y	V. alginolyticus
											W	Ancona NORD	20 Aug	AN190820W	< LOD	n.p.
											W	Ancona SUD	20 Aug	AS190820W	< LOD	n.p.
											W	Sirolo NORD	20 Aug	SN190820W	< LOD	n.p.
											W	Sirolo SUD	20 Aug	SS190820W	< LOD	n.p.
											W	Ancona NORD	02 Sept	AN190902W	< LOD	Y	V. alginolyticus
											W	Ancona SUD	02 Sept	AS190902W	< LOD	Y	V. alginolyticus
											W	Sirolo NORD	02 Sept	SN190902W	< LOD	Y	V. alginolyticus
											W	Sirolo SUD	02 Sept	SS190902W	< LOD	Y	V. alginolyticus
	W = wild
	F = farmed
	LOD = 8.0 mg kg-1
	LOQ = 26 mg kg-1
	N = isolation of the bacterium not confirmed
	Y = isolation of the bacterium
	n.p. = bacterial isolation not performed
	~ = rough quantification
