# Supplementary material for: Tetrodotoxins (TTXs) and Vibrio alginolyticus in Mussels from Central Adriatic Sea (Italy): Are They Closely Related?
Source: Mar Drugs. 2021 May 25;19(6):304. doi: 10.3390/md19060304 (PMC8228660; doi:10.3390/md19060304)
Supplement: Supplementary file 1 [file marinedrugs-19-00304-s001.zip › Supplementary Materials/Table S2.xlsx]

## Sheet: Table S2
				Table S2: TTX distribution in Digestive Gland (DG) and Remaining Flesh (RF) of mussels contaminated.
					Sample	WF*	DG	DG	RF
						µg kg-1		%
					AS190605W	66.6868	22.4179	6.72335	93.2767
					SN190702W	75.9578	195.779	51.5495	48.4505
					SS190702W	60.5921	107.217	35.3898	64.6102
					SC190708W	9.87023	<LOQ	14.2975	85.7025
					AS190805W	17.5809	20.1244	22.8935	77.1065
					AN190619W	22.6415	25.6362	22.6453	77.3547
					AN190702W	13.2419	15.65	23.6371	76.3629
					AS190702W	14.6388	11.189	15.2868	84.7132
					MS190708W	10.724	11.6608	21.7471	78.2529
					*WF = Whole Flesh
