# Supplementary material for: Tetrodotoxins (TTXs) and Vibrio alginolyticus in Mussels from Central Adriatic Sea (Italy): Are They Closely Related?
Source: Mar Drugs. 2021 May 25;19(6):304. doi: 10.3390/md19060304 (PMC8228660; doi:10.3390/md19060304)
Supplement: Supplementary file 1 [file marinedrugs-19-00304-s001.zip › Supplementary Materials/Table S3.xlsx]

## Sheet: Table S3
Table S3. HILIC-MS/MS method for TTXs analysis: chromatographic conditions, MS parameters and MRM transitions
LC PARAMETERS
Column	Xbridge BEH Amide 130 Å 3.5 μm, 2.1x100 mm (Waters)					Autosampler T° = 10°C
Injection Volume	10 µL					Column T°= 60°C
LC Start method
				Time (min)	A1 (%)	B1 (%)	Flow mL/min
Mobile phase A1	300 µL NH4OH + 75µL CH2O2 in H2O			0	50	50	0.2
Mobile phase B1	700mL CH3CN + 10µLCH2O2 in H2O			10	50	50	0.4
				15	50	50	0.4
				35	50	50	0.4
				37	2	98	0.4
				45	2	98	0.4
LC analysis method
				Time (min)	A1 (%)	B1 (%)	Flow mL/min
Mobile phase A1	300 µL NH4OH + 75µL CH2O2 in H2O			0.0	2	98	0.4
Mobile phase B1	700mL CH3CN + 10µLCH2O2 in H2O			6.0	2	98	0.4
Run time	21 min			6.5	50	50	0.4
				8.5	50	50	0.5
				8.5	2	98	0.5
				16.0	2	98	0.8
				17.0	2	98	0.8
				19.0	2	98	0.4
				21.0	2	98	0.4
MS/MS PARAMETERS
Source type	ESI	Source T°		600°C	Curtain gas		20 psi
Collision gas	High	Ion source Gas 1		50 psi	Ion source Gas 2		50 psi
Ionspray voltage	5000 V
MRM TRANSITIONS
Toxin		Prec. ion (m/z)		Prod. ion (m/z)		CE (V)
TTX/4-epi TTX		320.1		302.1		30
				162.1		40
11-nor TTX-6-ol		290.1		272.1		30
				162.1		40
5-DeoxyTTX/11-Deoxy TTX		304.1		286.1		30
				162.1		40
11-oxo-TTX		336.1		318.1		30
				300.1		40
5,6,11 TrideoxyTTX		272.1		254.1		30
				162.1		40
4,9-anhydroTTX		302.1		256.1		30
				162.1		40
6,11-dideoxyTTX		290.1		272.1		30
				162.1		40
LC column cleaning method
				Time (min)	A1 (%)	B1 (%)	Flow mL/min
Mobile phase A1	300 µL NH4OH + 75µL CH2O2 in H2O			0	100	0	0.2
Mobile phase B1	700mL CH3CN + 10µLCH2O2 in H2O			30	100	0	0.2
				40	0	100	0.2
				50	0	100	0.2
LC shutdown method
				Time (min)	A2 (%)	B2 (%)	Flow mL/min
Mobile phase A2	1 mL CH2O2 in 200 mL H2O			0	100	0	0.2
Mobile phase B2	500mL CH3OH per LC-MS			5	100	0	0.2
				10	0	100	0.2
				12	0	100	0.2
				15	0	100	0.4
				30	0	100	0.4
