# Supplementary material for: Tetrodotoxins (TTXs) and Vibrio alginolyticus in Mussels from Central Adriatic Sea (Italy): Are They Closely Related?
Source: Mar Drugs. 2021 May 25;19(6):304. doi: 10.3390/md19060304 (PMC8228660; doi:10.3390/md19060304)
Supplement: Supplementary file 1 [file marinedrugs-19-00304-s001.zip › Supplementary Materials/Table S4.xlsx]

## Sheet: Table S4
Table S4. Reagents and protocols for Vibrio spp PCR analysis
PCR ANALYSIS
Fragments	Primers							Target
gyrB	AlgF1	5’-TCA GAG AAA GTT GAG CTA ACG ATT-3’						V. alginolyticus
(560bp)	AlgR1	5’-CAT CGT CGC CTG AAG TCG CTG T -3’
tox R	Tox R-F	5’-GTC TTC TGA CGC AAT CGT TG-3’						V. parahaemolyticus
(368bp)	Tox R-R	5’-ATA CGA GTG GTT GCT GTC ATC-3’
NRPS	A2gamF	5’-AAG GCN GGC GSB GCS TAY STG CC-3’						V. alginolyticus
(300bp)	A3gamR	5’-TTG GGB IKB CCG GTS GIN CCS GAG GTG - 3’						V. parahaemolyticus
PKS	DKF	5’-GTG CCG GTN CCR TGN GYY TC-3’						V. alginolyticus
(300bp)	DKR	5’-GCG ATG GAY CCN CAR CAR MG -3’						V. parahaemolyticus
Amplification Protocols And Mix Reaction
gyrB[59]		tox R[60]		NRPS[61]		PKS[62]		References
Amplification Controls
V. alginolyticus		V. parahaemolyticus						Positive
ATCC 33787		ATCC 17802						CTRL+
Ultrapure water								Negative
								CTRL-
